# Supplementary material for: Mammalian Frataxin: An Essential Function for Cellular Viability through an Interaction with a Preformed ISCU/NFS1/ISD11 Iron-Sulfur Assembly Complex
Source: PLoS One. 2011 Jan 26;6(1):e16199. doi: 10.1371/journal.pone.0016199 (PMC3027643; doi:10.1371/journal.pone.0016199)
Supplement: Table S1 — (XLS) [file pone.0016199.s009.xls]

## Sheet: Sheet1
			Non transfected		hFXN-flag		N146K-flag
Accession	MW [kDa]	Description	Coverage A3	# Peptides A3	Coverage B3	# Peptides B3	Coverage C3	# Peptides C3
P60709	41.7097	Actin, cytoplasmic 1 OS=Homo sapiens GN=ACTB PE=1 SV=1 - [ACTB_HUMAN]	36.27	14	21.87	10	14.93	6
Q5T7P3	11.6177	Late cornified envelope protein 1B OS=Homo sapiens GN=LCE1B PE=2 SV=1 - [LCE1B_HUMAN]					38.14	1
Q6UWE3	10.8043	Colipase-like protein C6orf126 OS=Homo sapiens GN=C6orf126 PE=1 SV=3 - [CF126_HUMAN]	0				38	1
P68032	41.9919	Actin, alpha cardiac muscle 1 OS=Homo sapiens GN=ACTC1 PE=1 SV=1 - [ACTC_HUMAN]	29.44	11	16.98	7	26.53	8
Q9Y5L2	6.94566	Hypoxia-inducible gene 2 protein OS=Homo sapiens GN=HIG2 PE=1 SV=1 - [HIG2_HUMAN]	31.75	3	31.75	1	31.75	3
Q9HD34	10.7518	LYR motif-containing protein 4 OS=Homo sapiens GN=LYRM4 PE=1 SV=1 - [LYRM4_HUMAN]			28.57	2
P68371	49.799	Tubulin beta-2C chain OS=Homo sapiens GN=TUBB2C PE=1 SV=1 - [TBB2C_HUMAN]	22.47	9	11.01	5
P07437	49.639	Tubulin beta chain OS=Homo sapiens GN=TUBB PE=1 SV=2 - [TBB5_HUMAN]	18.69	8	14.41	6	2.7	1
Q13885	49.875	Tubulin beta-2A chain OS=Homo sapiens GN=TUBB2A PE=1 SV=1 - [TBB2A_HUMAN]	17.08	7	11.69	5
P58513	9.57993	Putative uncharacterized protein encoded by NCRNA00158 OS=Homo sapiens GN=NCRNA00158 PE=5 SV=1 - [CU042_HUMAN]			20.99	1
Q13509	50.4003	Tubulin beta-3 chain OS=Homo sapiens GN=TUBB3 PE=1 SV=2 - [TBB3_HUMAN]	16.89	6	5.78	3
P68363	50.1196	Tubulin alpha-1B chain OS=Homo sapiens GN=TUBA1B PE=1 SV=1 - [TBA1B_HUMAN]	6.21	2	11.31	4	6.65	2
Q15369	12.465	Transcription elongation factor B polypeptide 1 OS=Homo sapiens GN=TCEB1 PE=1 SV=1 - [ELOC_HUMAN]	17.86	8	17.86	7	17.86	5
P11142	70.8542	Heat shock cognate 71 kDa protein OS=Homo sapiens GN=HSPA8 PE=1 SV=1 - [HSP7C_HUMAN]	9.91	6			7.74	3
P60059	7.73617	Protein transport protein Sec61 subunit gamma OS=Homo sapiens GN=SEC61G PE=2 SV=1 - [SC61G_HUMAN]					17.65	1
Q16595	23.1209	Frataxin, mitochondrial OS=Homo sapiens GN=FXN PE=1 SV=2 - [FRDA_HUMAN]			17.62	4	11.9	3
Q9NYL9	39.5703	Tropomodulin-3 OS=Homo sapiens GN=TMOD3 PE=1 SV=1 - [TMOD3_HUMAN]	10.51	3	10.23	3
Q562R1	41.976	Beta-actin-like protein 2 OS=Homo sapiens GN=ACTBL2 PE=1 SV=2 - [ACTBL_HUMAN]	12.23	7	12.77	5	11.97	3
Q8IV56	13.7069	Proline-rich protein 15 OS=Homo sapiens GN=PRR15 PE=2 SV=1 - [PRR15_HUMAN]	0				16.28	1
P53999	14.3864	Activated RNA polymerase II transcriptional coactivator p15 OS=Homo sapiens GN=SUB1 PE=1 SV=3 - [TCP4_HUMAN]	15.75	2
Q9Y697	50.1639	Cysteine desulfurase, mitochondrial OS=Homo sapiens GN=NFS1 PE=1 SV=3 - [NFS1_HUMAN]			15.75	5
Q53S99	16.3622	Folate transporter-like protein C2orf83 OS=Homo sapiens GN=C2orf83 PE=2 SV=1 - [CB083_HUMAN]	15.33	1
O95968	9.89138	Secretoglobin family 1D member 1 OS=Homo sapiens GN=SCGB1D1 PE=1 SV=1 - [SG1D1_HUMAN]			14.44	1
P10809	61.0164	60 kDa heat shock protein, mitochondrial OS=Homo sapiens GN=HSPD1 PE=1 SV=2 - [CH60_HUMAN]	6.28	3	5.76	2	4.36	2
Q5MJ08	11.1615	Sperm protein associated with the nucleus on the X chromosome N4 OS=Homo sapiens GN=SPANXN4 PE=2 SV=1 - [SPXN4_HUMAN]	14.14	1
Q6UW78	10.1042	UPF0723 protein C11orf83 OS=Homo sapiens GN=C11orf83 PE=1 SV=1 - [CK083_HUMAN]	0				13.98	1
Q0Z7S8	15.0827	Fatty acid-binding protein 9 OS=Homo sapiens GN=FABP9 PE=2 SV=1 - [FABP9_HUMAN]	0				13.64	1
P57771	20.9037	Regulator of G-protein signaling 8 OS=Homo sapiens GN=RGS8 PE=1 SV=1 - [RGS8_HUMAN]	0				13.33	1
P38646	73.6348	Stress-70 protein, mitochondrial OS=Homo sapiens GN=HSPA9 PE=1 SV=2 - [GRP75_HUMAN]	3.39	2			13.11	6
Q9GZT3	12.3414	SRA stem-loop-interacting RNA-binding protein, mitochondrial OS=Homo sapiens GN=SLIRP PE=1 SV=1 - [SLIRP_HUMAN]			12.84	1
P63316	18.3905	Troponin C, slow skeletal and cardiac muscles OS=Homo sapiens GN=TNNC1 PE=1 SV=1 - [TNNC1_HUMAN]	12.42	1			12.42	1
P05109	10.8276	Protein S100-A8 OS=Homo sapiens GN=S100A8 PE=1 SV=1 - [S10A8_HUMAN]	11.83	1
Q9BUF5	49.825	Tubulin beta-6 chain OS=Homo sapiens GN=TUBB6 PE=1 SV=1 - [TBB6_HUMAN]	8.3	3	5.61	3
Q9UQN3	23.8912	Charged multivesicular body protein 2b OS=Homo sapiens GN=CHMP2B PE=1 SV=1 - [CHM2B_HUMAN]	11.27	1
Q9BRX5	24.5192	DNA replication complex GINS protein PSF3 OS=Homo sapiens GN=GINS3 PE=1 SV=1 - [PSF3_HUMAN]					11.11	1
Q9UQB9	35.5688	Serine/threonine-protein kinase 13 OS=Homo sapiens GN=AURKC PE=2 SV=1 - [AURKC_HUMAN]	11	2	6.15	3	6.15	1
Q13404	16.4843	Ubiquitin-conjugating enzyme E2 variant 1 OS=Homo sapiens GN=UBE2V1 PE=1 SV=2 - [UB2V1_HUMAN]	10.88	1
P80723	22.68	Brain acid soluble protein 1 OS=Homo sapiens GN=BASP1 PE=1 SV=2 - [BASP1_HUMAN]	0				10.57	1
P99999	11.7411	Cytochrome c OS=Homo sapiens GN=CYCS PE=1 SV=2 - [CYC_HUMAN]	10.48	1
P84074	22.413	Neuron-specific calcium-binding protein hippocalcin OS=Homo sapiens GN=HPCA PE=1 SV=2 - [HPCA_HUMAN]	0				10.36	1
Q7LBR1	22.0952	Charged multivesicular body protein 1b OS=Homo sapiens GN=CHMP1B PE=1 SV=1 - [CHM1B_HUMAN]	0				10.05	1
Q9BQA1	36.7011	Methylosome protein 50 OS=Homo sapiens GN=WDR77 PE=1 SV=1 - [MEP50_HUMAN]	6.14	2	3.8	1
Q8N565	24.9115	Melanoregulin OS=Homo sapiens GN=MREG PE=1 SV=1 - [MREG_HUMAN]	0		9.81	1	9.81	2
Q9BTT4	15.6781	Mediator of RNA polymerase II transcription subunit 10 OS=Homo sapiens GN=MED10 PE=1 SV=1 - [MED10_HUMAN]	0		9.63	1
O14744	72.6376	Protein arginine N-methyltransferase 5 OS=Homo sapiens GN=PRMT5 PE=1 SV=4 - [ANM5_HUMAN]	6.44	3			6.91	4
P22492	22.0057	Histone H1t OS=Homo sapiens GN=HIST1H1T PE=1 SV=4 - [H1T_HUMAN]			9.18	2	9.18	1
P11021	72.2884	78 kDa glucose-regulated protein OS=Homo sapiens GN=HSPA5 PE=1 SV=2 - [GRP78_HUMAN]	0				9.17	5
Q96FT9	23.5146	Uncharacterized protein C14orf179 OS=Homo sapiens GN=C14orf179 PE=2 SV=2 - [CN179_HUMAN]	9.13	1
P13598	30.6346	Intercellular adhesion molecule 2 OS=Homo sapiens GN=ICAM2 PE=1 SV=2 - [ICAM2_HUMAN]	9.09	1	9.09	1	9.09	1
P61978	50.9444	Heterogeneous nuclear ribonucleoprotein K OS=Homo sapiens GN=HNRNPK PE=1 SV=1 - [HNRPK_HUMAN]	9.07	4	3.02	1	3.67	1
P09429	24.8782	High mobility group protein B1 OS=Homo sapiens GN=HMGB1 PE=1 SV=3 - [HMGB1_HUMAN]	8.84	1			8.84	2
P11940	70.6259	Polyadenylate-binding protein 1 OS=Homo sapiens GN=PABPC1 PE=1 SV=2 - [PABP1_HUMAN]	3.93	2			4.87	3
P60660	16.9191	Myosin light polypeptide 6 OS=Homo sapiens GN=MYL6 PE=1 SV=2 - [MYL6_HUMAN]	8.61	1
P07355	38.5798	Annexin A2 OS=Homo sapiens GN=ANXA2 PE=1 SV=2 - [ANXA2_HUMAN]	5.31	1	5.31	1	3.24	1
O15305	28.0642	Phosphomannomutase 2 OS=Homo sapiens GN=PMM2 PE=1 SV=1 - [PMM2_HUMAN]	8.54	1
Q8N8C0	41.4994	Zinc finger protein 781 OS=Homo sapiens GN=ZNF781 PE=2 SV=1 - [ZN781_HUMAN]	4.23	1	4.23	1
P68104	50.1091	Elongation factor 1-alpha 1 OS=Homo sapiens GN=EEF1A1 PE=1 SV=1 - [EF1A1_HUMAN]	2.6	1	8.44	3
P21741	15.575	Midkine OS=Homo sapiens GN=MDK PE=1 SV=1 - [MK_HUMAN]	8.39	1
A8MPT4	27.9414	Glutathione S-transferase theta-4 OS=Homo sapiens GN=GSTT4 PE=3 SV=2 - [GSTT4_HUMAN]	0		8.3	2	8.3	2
P01213	28.3672	Proenkephalin-B OS=Homo sapiens GN=PDYN PE=1 SV=1 - [PDYN_HUMAN]	0		8.27	1
Q9NX57	26.2602	Ras-related protein Rab-20 OS=Homo sapiens GN=RAB20 PE=1 SV=1 - [RAB20_HUMAN]	0		8.12	1	8.12	1
Q96EY8	27.371	Cob(I)yrinic acid a,c-diamide adenosyltransferase, mitochondrial OS=Homo sapiens GN=MMAB PE=1 SV=1 - [MMAB_HUMAN]	8	3	8	3	8	4
P08294	25.8347	Extracellular superoxide dismutase [Cu-Zn] OS=Homo sapiens GN=SOD3 PE=1 SV=2 - [SODE_HUMAN]	7.92	1
P26641	50.0871	Elongation factor 1-gamma OS=Homo sapiens GN=EEF1G PE=1 SV=3 - [EF1G_HUMAN]	5.49	2	2.29	1
Q9H0W7	26.2429	THAP domain-containing protein 2 OS=Homo sapiens GN=THAP2 PE=1 SV=1 - [THAP2_HUMAN]			7.46	1	7.46	1
P49585	41.7048	Choline-phosphate cytidylyltransferase A OS=Homo sapiens GN=PCYT1A PE=1 SV=2 - [PCY1A_HUMAN]	7.36	2
Q8WUB2	30.7722	Uncharacterized protein C12orf24 OS=Homo sapiens GN=C12orf24 PE=2 SV=1 - [CL024_HUMAN]	0				7.33	1
P17275	35.8572	Transcription factor jun-B OS=Homo sapiens GN=JUNB PE=1 SV=1 - [JUNB_HUMAN]	7.2	1	7.2	1	7.2	2
Q9H1K1	17.9256	Iron-sulfur cluster assembly enzyme ISCU, mitochondrial OS=Homo sapiens GN=ISCU PE=1 SV=1 - [ISCU_HUMAN]			7.19	1
Q13491	28.9692	Neuronal membrane glycoprotein M6-b OS=Homo sapiens GN=GPM6B PE=2 SV=2 - [GPM6B_HUMAN]	7.17	1			7.17	2
Q6PJE2	23.1814	POM121 and ZP3 fusion protein OS=Homo sapiens GN=POMZP3 PE=2 SV=3 - [POZP3_HUMAN]	0				7.14	1
Q5TZF3	31.7897	Ankyrin repeat domain-containing protein 45 OS=Homo sapiens GN=ANKRD45 PE=2 SV=1 - [ANR45_HUMAN]	0				7.09	1
Q96G25	29.0618	Mediator of RNA polymerase II transcription subunit 8 OS=Homo sapiens GN=MED8 PE=1 SV=2 - [MED8_HUMAN]	0		7.09	1
Q96IZ0	36.5454	PRKC apoptosis WT1 regulator protein OS=Homo sapiens GN=PAWR PE=1 SV=1 - [PAWR_HUMAN]	7.06	1			7.06	1
Q96KK5	13.8978	Histone H2A type 1-H OS=Homo sapiens GN=HIST1H2AH PE=1 SV=3 - [H2A1H_HUMAN]	7.03	1
Q7Z692	32.6176	Carcinoembryonic antigen-related cell adhesion molecule 19 OS=Homo sapiens GN=CEACAM19 PE=1 SV=2 - [CEA19_HUMAN]	7	2	7	2	7	3
Q86VD7	35.3866	Solute carrier family 25 member 42 OS=Homo sapiens GN=SLC25A42 PE=1 SV=2 - [S2542_HUMAN]	0				6.92	1
Q6PII5	31.5369	Hydroxyacylglutathione hydrolase-like protein OS=Homo sapiens GN=HAGHL PE=2 SV=1 - [HAGHL_HUMAN]	0				6.9	1
A5A3E0	121.367	POTE ankyrin domain family member F OS=Homo sapiens GN=POTEF PE=1 SV=2 - [POTEF_HUMAN]	5.67	5	3.26	3	2.51	2
Q15007	44.2167	Pre-mRNA-splicing regulator WTAP OS=Homo sapiens GN=WTAP PE=1 SV=2 - [FL2D_HUMAN]	3.54	1	3.28	1
Q6IB77	33.8749	Glycine N-acyltransferase OS=Homo sapiens GN=GLYAT PE=1 SV=2 - [GLYAT_HUMAN]	6.76	1			6.76	1
P61160	44.7322	Actin-related protein 2 OS=Homo sapiens GN=ACTR2 PE=1 SV=1 - [ARP2_HUMAN]	6.6	2
Q9Y315	35.2085	Putative deoxyribose-phosphate aldolase OS=Homo sapiens GN=DERA PE=1 SV=2 - [DEOC_HUMAN]	6.6	1
P46926	32.6476	Glucosamine-6-phosphate isomerase 1 OS=Homo sapiens GN=GNPDA1 PE=1 SV=1 - [GNPI1_HUMAN]	6.57	1
Q9H875	20.9839	PRKR-interacting protein 1 OS=Homo sapiens GN=PRKRIP1 PE=1 SV=1 - [PKRI1_HUMAN]	0				6.52	1
P11226	26.127	Mannose-binding protein C OS=Homo sapiens GN=MBL2 PE=1 SV=2 - [MBL2_HUMAN]			6.45	1
Q4VX62	22.7513	Putative uncharacterized protein C6orf99 OS=Homo sapiens GN=C6orf99 PE=2 SV=1 - [CF099_HUMAN]	0		6.44	1
P42167	50.6395	Lamina-associated polypeptide 2, isoforms beta/gamma OS=Homo sapiens GN=TMPO PE=1 SV=2 - [LAP2B_HUMAN]	6.39	3
O75439	54.3315	Mitochondrial-processing peptidase subunit beta OS=Homo sapiens GN=PMPCB PE=1 SV=2 - [MPPB_HUMAN]	0		6.34	2	2.45	1
Q96EL1	31.3083	Uncharacterized protein C3orf54 OS=Homo sapiens GN=C3orf54 PE=2 SV=1 - [CC054_HUMAN]	6.32	1
Q9Y2Z0	40.9985	Suppressor of G2 allele of SKP1 homolog OS=Homo sapiens GN=SUGT1 PE=1 SV=3 - [SUGT1_HUMAN]	0		6.3	1
Q58FG0	38.7138	Putative heat shock protein HSP 90-alpha A5 OS=Homo sapiens GN=HSP90AA5P PE=1 SV=1 - [HS905_HUMAN]	0				6.29	1
Q13426	38.263	DNA repair protein XRCC4 OS=Homo sapiens GN=XRCC4 PE=1 SV=2 - [XRCC4_HUMAN]	0		6.25	1
Q8NFQ8	51.2322	Torsin-1A-interacting protein 2 OS=Homo sapiens GN=TOR1AIP2 PE=1 SV=1 - [TOIP2_HUMAN]	0		2.77	1	3.4	1
Q9BUL8	24.6858	Programmed cell death protein 10 OS=Homo sapiens GN=PDCD10 PE=1 SV=1 - [PDC10_HUMAN]	0				6.13	1
Q8WU03	34.2551	Glycine N-acyltransferase-like protein 2 OS=Homo sapiens GN=GLYATL2 PE=2 SV=1 - [GLYL2_HUMAN]	6.12	1
Q8N9I9	37.9636	Protein deltex-3 OS=Homo sapiens GN=DTX3 PE=2 SV=2 - [DTX3_HUMAN]	6.05	1
Q9UHD1	37.4656	Cysteine and histidine-rich domain-containing protein 1 OS=Homo sapiens GN=CHORDC1 PE=1 SV=2 - [CHRD1_HUMAN]	0				6.02	1
Q9BY14	26.6492	Testis-expressed protein 101 OS=Homo sapiens GN=TEX101 PE=2 SV=2 - [TX101_HUMAN]					6.02	1
Q9NY65	50.0616	Tubulin alpha-8 chain OS=Homo sapiens GN=TUBA8 PE=1 SV=1 - [TBA8_HUMAN]	3.34	1	2.67	1
A6NHQ2	34.654	rRNA/tRNA 2'-O-methyltransferase fibrillarin-like protein 1 OS=Homo sapiens GN=FBLL1 PE=3 SV=1 - [FBLL1_HUMAN]			6.01	1
O95568	42.1216	UPF0558 protein C1orf156 OS=Homo sapiens GN=C1orf156 PE=1 SV=1 - [CA156_HUMAN]	0		5.91	1	5.91	1
P67809	35.9027	Nuclease-sensitive element-binding protein 1 OS=Homo sapiens GN=YBX1 PE=1 SV=3 - [YBOX1_HUMAN]	5.86	1
Q8N7S6	30.4054	Uncharacterized protein C3orf71 OS=Homo sapiens GN=C3orf71 PE=2 SV=1 - [CC071_HUMAN]			5.86	1
Q15024	31.8151	Exosome complex exonuclease RRP42 OS=Homo sapiens GN=EXOSC7 PE=1 SV=2 - [EXOS7_HUMAN]	0				5.84	1
Q9H7L9	38.1124	Sin3 histone deacetylase corepressor complex component SDS3 OS=Homo sapiens GN=SUDS3 PE=1 SV=2 - [SDS3_HUMAN]	5.79	1	5.79	6	5.79	3
P61158	47.341	Actin-related protein 3 OS=Homo sapiens GN=ACTR3 PE=1 SV=3 - [ARP3_HUMAN]	2.39	1	3.35	1
O15372	39.9051	Eukaryotic translation initiation factor 3 subunit H OS=Homo sapiens GN=EIF3H PE=1 SV=1 - [EIF3H_HUMAN]	5.68	1
Q8N357	40.1882	Transmembrane protein C2orf18 OS=Homo sapiens GN=C2orf18 PE=1 SV=1 - [CB018_HUMAN]	5.66	2	5.66	1	5.66	3
A6NKQ3	66.2944	Uncharacterized protein ENSP00000361571 OS=Homo sapiens PE=4 SV=2 - [YA046_HUMAN]	3.46	3	5.65	3	3.46	4
P52272	77.4643	Heterogeneous nuclear ribonucleoprotein M OS=Homo sapiens GN=HNRNPM PE=1 SV=3 - [HNRPM_HUMAN]	5.62	2	2.74	3	2.74	7
Q6DD88	60.5034	Atlastin-3 OS=Homo sapiens GN=ATL3 PE=1 SV=1 - [ATLA3_HUMAN]	3.51	1	2.03	1
Q9NXR1	38.7845	Nuclear distribution protein nudE homolog 1 OS=Homo sapiens GN=NDE1 PE=1 SV=2 - [NDE1_HUMAN]	0				5.49	1
P39656	50.769	Dolichyl-diphosphooligosaccharide--protein glycosyltransferase 48 kDa subunit OS=Homo sapiens GN=DDOST PE=1 SV=4 - [OST48_HUMAN]	2.41	1	3.07	1
Q8TDV2	38.2591	Probable G-protein coupled receptor 148 OS=Homo sapiens GN=GPR148 PE=2 SV=1 - [GP148_HUMAN]			5.48	1
O75791	37.8857	GRB2-related adapter protein 2 OS=Homo sapiens GN=GRAP2 PE=1 SV=1 - [GRAP2_HUMAN]			5.45	2
O95936	72.6863	Eomesodermin homolog OS=Homo sapiens GN=EOMES PE=1 SV=3 - [EOMES_HUMAN]	2.48	2			5.39	3
P54821	27.2798	Paired mesoderm homeobox protein 1 OS=Homo sapiens GN=PRRX1 PE=2 SV=2 - [PRRX1_HUMAN]	0				5.31	1
Q8N1K5	73.4059	Protein THEMIS OS=Homo sapiens GN=THEMIS PE=1 SV=3 - [THMS1_HUMAN]	2.34	1	2.96	1
Q13867	52.528	Bleomycin hydrolase OS=Homo sapiens GN=BLMH PE=1 SV=1 - [BLMH_HUMAN]	0				5.27	2
Q58FF3	45.8299	Putative endoplasmin-like protein OS=Homo sapiens GN=HSP90B2P PE=5 SV=1 - [ENPLL_HUMAN]	5.26	1
Q13516	32.3641	Oligodendrocyte transcription factor 2 OS=Homo sapiens GN=OLIG2 PE=1 SV=2 - [OLIG2_HUMAN]	0				5.26	1
P17540	47.4744	Creatine kinase S-type, mitochondrial OS=Homo sapiens GN=CKMT2 PE=1 SV=2 - [KCRS_HUMAN]	0		5.25	1	5.25	1
O95881	19.1936	Thioredoxin domain-containing protein 12 OS=Homo sapiens GN=TXNDC12 PE=1 SV=1 - [TXD12_HUMAN]	5.23	1
A7E2S9	27.5241	Putative ankyrin repeat domain-containing protein encoded by NCRNA00164 OS=Homo sapiens GN=NCRNA00164 PE=5 SV=2 - [YB044_HUMAN]	5.18	2	5.18	1
P00568	21.6213	Adenylate kinase isoenzyme 1 OS=Homo sapiens GN=AK1 PE=1 SV=3 - [KAD1_HUMAN]					5.15	1
Q8N0Y7	28.7588	Probable phosphoglycerate mutase 4 OS=Homo sapiens GN=PGAM4 PE=1 SV=1 - [PGAM4_HUMAN]					5.12	1
P48507	30.7078	Glutamate--cysteine ligase regulatory subunit OS=Homo sapiens GN=GCLM PE=1 SV=1 - [GSH0_HUMAN]	5.11	1	5.11	1	5.11	3
Q6PJ21	39.3509	SPRY domain-containing SOCS box protein 3 OS=Homo sapiens GN=SPSB3 PE=1 SV=2 - [SPSB3_HUMAN]	0		5.07	1
Q8NA57	47.2966	Uncharacterized protein C12orf50 OS=Homo sapiens GN=C12orf50 PE=2 SV=1 - [CL050_HUMAN]			5.07	1
Q9H0U3	38.0114	Magnesium transporter protein 1 OS=Homo sapiens GN=MAGT1 PE=1 SV=1 - [MAGT1_HUMAN]			5.07	1	5.07	1
P52597	45.6429	Heterogeneous nuclear ribonucleoprotein F OS=Homo sapiens GN=HNRNPF PE=1 SV=3 - [HNRPF_HUMAN]	0		5.06	1	5.06	1
Q9H2G9	44.8823	Golgin-45 OS=Homo sapiens GN=BLZF1 PE=1 SV=2 - [GO45_HUMAN]	0				5	1
